# Supplementary material for: Emotion and motion: Toward emotion recognition based on standing and walking
Source: PLoS One. 2023 Sep 13;18(9):e0290564. doi: 10.1371/journal.pone.0290564 (PMC10499259; doi:10.1371/journal.pone.0290564)
Supplement: S1 Data — (ZIP) [file pone.0290564.s001.zip]

Archive with 1 entries (1 files):
- Exp_data Riemer at el_S2.xlsx
