# Supplementary material for: Emotion and motion: Toward emotion recognition based on standing and walking
Source: PLoS One. 2023 Sep 13;18(9):e0290564. doi: 10.1371/journal.pone.0290564 (PMC10499259; doi:10.1371/journal.pone.0290564)
Supplement: S1 Data — (ZIP) [file pone.0290564.s001.zip › Exp_data Riemer at el_S2.xlsx]

## Sheet: Sheet1
																1					1	1			1													1											1
subject_id	trial_num	emo_num	emo_name	Age	Gender	Sad	Relax	Happy	Fear	Valence	Arousal	COP_transitions	COP_full_mean_COP_X	COP_full_mean_COP_Y	COP_full_mean_COP_XY	COP_full_mean_COP_XY_ratio	COP_full_std_COP_X	COP_full_std_COP_Y	COP_full_std_COP_XY	COP_full_std_COP_XY_ratio	COP_full_vel_mean_COP_X	COP_full_vel_mean_COP_Y	COP_full_vel_mean_COP_XY	COP_full_vel_mean_COP_XY_ratio	COP_full_vel_std_COP_X	COP_full_vel_std_COP_Y	COP_full_vel_std_COP_XY	COP_full_vel_std_COP_XY_ratio	COP_full_mean_step_width	COP_full_mean_BoS	COP_full_std_step_width	COP_full_std_BoS	COP_clust_rel_mean_COP_X	COP_clust_rel_mean_COP_Y	COP_clust_rel_mean_COP_XY	COP_clust_rel_mean_COP_XY_ratio	COP_clust_rel_std_COP_X	COP_clust_rel_std_COP_Y	COP_clust_rel_std_COP_XY	COP_clust_rel_std_COP_XY_ratio	COP_clust_rel_vel_mean_COP_X	COP_clust_rel_vel_mean_COP_Y	COP_clust_rel_vel_mean_COP_XY	COP_clust_rel_vel_mean_COP_XY_ratio	COP_clust_rel_vel_std_COP_X	COP_clust_rel_vel_std_COP_Y	COP_clust_rel_vel_std_COP_XY	COP_clust_rel_vel_std_COP_XY_ratio	COP_clust_rel_mean_step_width
1005	dy4	0	Neutral	27	2	0	0	0	0	0	0	0	0.251642	0.229244	0.34042	1.09795	0.00272312	0.00350461	0.00322865	0.0198544	0.00757428	0.00799586	0.0113079	4.32381	0.00630287	0.00608293	0.00860256	33.9782	0.17387	0.0383035	0.000149228	2.76778e-05	0.251642	0.229244	0.34042	1.09795	0.00272312	0.00350461	0.00322865	0.0198544	0.00757428	0.00799586	0.0113079	4.32381	0.00630287	0.00608293	0.00860256	33.9782	0.17387
1005	dy5	1	Relaxed	27	2	5	6	4	3	5	7	0	0.235515	0.199292	0.30857	1.18293	0.00507078	0.00685898	0.00651576	0.0417342	0.00763753	0.00817957	0.0115677	12.9916	0.00770183	0.00696084	0.00984411	584.604	0.200993	0.0319498	0.000801274	0.00152874	0.235515	0.199292	0.30857	1.18293	0.00507078	0.00685898	0.00651576	0.0417342	0.00763753	0.00817957	0.0115677	12.9916	0.00770183	0.00696084	0.00984411	584.604	0.200993
1005	dy6	4	Fear	27	2	4	3	2	5	5	6	0	0.225554	0.310451	0.383758	0.726801	0.00252125	0.00599483	0.00513623	0.0159164	0.00470757	0.00819986	0.0115964	6.49943	0.00399608	0.00677625	0.00958306	328.536	0.303214	0.0650664	0.000224553	4.15066e-05	0.225554	0.310451	0.383758	0.726801	0.00252125	0.00599483	0.00513623	0.0159164	0.00470757	0.00819986	0.0115964	6.49943	0.00399608	0.00677625	0.00958306	328.536	0.303214
1005	dy7	2	Sad	27	2	5	3	1	4	4	4	0	0.259978	0.308612	0.40354	0.84261	0.00243106	0.00432363	0.00319451	0.0160524	0.00622889	0.00816532	0.0115475	5.88205	0.00513478	0.00687194	0.00971839	182.405	0.244529	0.0569966	0.000103252	1.83596e-05	0.259978	0.308612	0.40354	0.84261	0.00243106	0.00432363	0.00319451	0.0160524	0.00622889	0.00816532	0.0115475	5.88205	0.00513478	0.00687194	0.00971839	182.405	0.244529
1005	dy8	3	Happy	27	2	2	5	6	1	8	8	0	0.249927	0.259195	0.360088	0.964553	0.00339374	0.00415625	0.00322182	0.0230708	0.0072217	0.00811887	0.0114818	6.97548	0.00589462	0.00705141	0.00997221	141.712	0.226343	0.0476227	0.000131613	3.03056e-05	0.249927	0.259195	0.360088	0.964553	0.00339374	0.00415625	0.00322182	0.0230708	0.0072217	0.00811887	0.0114818	6.97548	0.00589462	0.00705141	0.00997221	141.712	0.226343
1006	dy4	0	Neutral	25	1	0	0	0	0	0	0	0	0.229841	0.212557	0.313079	1.08162	0.00278815	0.00339131	0.00286538	0.0230281	0.0061829	0.00966206	0.0136642	4.0148	0.0047935	0.00785677	0.0111111	27.0721	0.254329	0.0560704	0.000108674	4.88138e-05	0.229841	0.212557	0.313079	1.08162	0.00278815	0.00339131	0.00286538	0.0230281	0.0061829	0.00966206	0.0136642	4.0148	0.0047935	0.00785677	0.0111111	27.0721	0.254329
1006	dy5	1	Relaxed	25	1	1	6	4	1	9	3	0	0.207054	0.214924	0.298518	0.965084	0.00380406	0.00891705	0.00666701	0.0447121	0.00842064	0.0143154	0.0202451	8.79871	0.00825984	0.0159762	0.0225938	631.066	0.265517	0.055063	0.000507589	0.000144549	0.207054	0.214924	0.298518	0.965084	0.00380406	0.00891705	0.00666701	0.0447121	0.00842064	0.0143154	0.0202451	8.79871	0.00825984	0.0159762	0.0225938	631.066	0.265517
1006	dy6	3	Happy	25	1	1	3	6	1	8	7	0	0.21839	0.226233	0.31448	0.966014	0.00255466	0.00571911	0.0041559	0.0291316	0.0063231	0.0113452	0.0160445	2.84906	0.00548879	0.0108097	0.0152873	25.1405	0.267608	0.0599162	0.000245875	0.000120533	0.21839	0.226233	0.31448	0.966014	0.00255466	0.00571911	0.0041559	0.0291316	0.0063231	0.0113452	0.0160445	2.84906	0.00548879	0.0108097	0.0152873	25.1405	0.267608
1006	dy7	4	Fear	25	1	2	1	1	4	3	9	2	0.222872	0.268046	0.348688	0.832901	0.00336805	0.01115	0.00852591	0.0368315	0.00763509	0.0130031	0.0183892	13.0408	0.0086405	0.0157834	0.022321	1069.92	0.255567	0.0628876	0.00110895	0.000234745	0.222882	0.267475	0.348212	0.833994	0.00300241	0.007464	0.00563741	0.027861	0.00704818	0.0117307	0.0165898	13.4845	0.00645499	0.0111109	0.0157132	1096.04	0.255488
1006	dy8	2	Sad	25	1	6	1	1	1	1	5	0	0.207334	0.228785	0.308823	0.90747	0.00298612	0.00800442	0.00558501	0.0371993	0.00737438	0.0118632	0.0167771	4.80614	0.00636485	0.0105403	0.0149063	190.144	0.261189	0.0566187	0.000624246	0.000104987	0.207334	0.228785	0.308823	0.90747	0.00298612	0.00800442	0.00558501	0.0371993	0.00737438	0.0118632	0.0167771	4.80614	0.00636485	0.0105403	0.0149063	190.144	0.261189
1007	dy4	0	Neutral	23	2	0	0	0	0	0	0	5	0.291929	0.301373	0.419964	0.968299	0.0277752	0.0137118	0.0252636	0.0781778	0.0251961	0.0162371	0.0229627	6.04405	0.0468583	0.0176252	0.0249258	38.1142	0.23513	0.0518292	0.012259	0.00220892	0.301668	0.304693	0.428821	0.990818	0.00383991	0.0079133	0.0055873	0.0312762	0.0162755	0.0131861	0.0186479	5.70928	0.0243834	0.0138037	0.0195213	38.7667	0.233543
1007	dy5	2	Sad	23	2	7	3	2	5	3	5	28	0.215637	0.266246	0.344005	0.8099	0.0434205	0.017852	0.0353662	0.149896	0.021403	0.0145946	0.0206398	9.18344	0.0410194	0.0174099	0.0246213	278.326	0.240277	0.0490335	0.0202935	0.00640128	0.211137	0.266194	0.340926	0.792709	0.00828401	0.0125801	0.0117847	0.0448067	0.0173124	0.0130403	0.0184418	9.10627	0.0306749	0.013868	0.0196123	234.939	0.240748
1007	dy6	4	Fear	23	2	3	3	2	4	2	5	30	0.21589	0.291721	0.365762	0.746568	0.0511743	0.0139536	0.0272235	0.200209	0.0225437	0.014755	0.0208668	12.8772	0.0370238	0.0173042	0.0244718	506.113	0.222318	0.0503515	0.0175512	0.00326689	0.212416	0.292538	0.364332	0.732352	0.00580444	0.00536436	0.00660581	0.0186651	0.0168165	0.0129366	0.0182952	13.4408	0.024401	0.0132511	0.0187399	378.076	0.222016
1007	dy7	1	Relaxed	23	2	7	3	2	5	2	5	6	0.242987	0.317822	0.401169	0.761658	0.0461114	0.0194254	0.0402528	0.11922	0.0161512	0.0142288	0.0201225	4.75006	0.0290837	0.0166485	0.0235446	43.8461	0.229828	0.053178	0.0300887	0.00869294	0.242618	0.318387	0.401364	0.758713	0.00474346	0.00687785	0.00555449	0.0241809	0.0135127	0.012848	0.0181698	4.76415	0.019352	0.0130364	0.0184363	43.3682	0.229618
1007	dy8	3	Happy	23	2	3	3	3	4	7	7	2	0.2288	0.320461	0.395897	0.715148	0.0487413	0.00516472	0.0266912	0.157197	0.0137774	0.0124145	0.0175567	9.82753	0.0181205	0.0117411	0.0166044	353.768	0.206937	0.0491667	0.0150126	0.0011846	0.228728	0.320108	0.395543	0.715735	0.00411185	0.00381872	0.00383546	0.0159021	0.0120677	0.0119779	0.0169393	9.3488	0.0105103	0.0106058	0.0149988	317.433	0.207216
1008	dy4	0	Neutral	25	2	0	0	0	0	0	0	0	0.224243	0.32004	0.39079	0.700716	0.00254914	0.0024112	0.00240246	0.00977514	0.00720083	0.00894504	0.0126502	3.46545	0.00559502	0.00665837	0.00941636	21.1588	0.221678	0.043144	0.000278769	6.2315e-05	0.224243	0.32004	0.39079	0.700716	0.00254914	0.0024112	0.00240246	0.00977514	0.00720083	0.00894504	0.0126502	3.46545	0.00559502	0.00665837	0.00941636	21.1588	0.221678
1008	dy5	4	Fear	25	2	1	1	1	7	0	9	0	0.232401	0.292659	0.37373	0.794215	0.00393338	0.00343665	0.00356779	0.0166219	0.00773509	0.00931864	0.0131785	9.77352	0.00598374	0.00725697	0.0102629	531.684	0.196242	0.0363465	0.000462774	0.000122063	0.232401	0.292659	0.37373	0.794215	0.00393338	0.00343665	0.00356779	0.0166219	0.00773509	0.00931864	0.0131785	9.77352	0.00598374	0.00725697	0.0102629	531.684	0.196242
1008	dy6	3	Happy	25	2	2	1	5	1	8	3	0	0.254351	0.320544	0.409219	0.793737	0.00256306	0.00521647	0.00406731	0.0165307	0.0083034	0.0103231	0.0145991	4.83392	0.00726254	0.00850935	0.012034	58.9922	0.259757	0.0529663	0.0026382	0.000368588	0.254351	0.320544	0.409219	0.793737	0.00256306	0.00521647	0.00406731	0.0165307	0.0083034	0.0103231	0.0145991	4.83392	0.00726254	0.00850935	0.012034	58.9922	0.259757
1008	dy7	2	Sad	25	2	7	1	1	5	1	8	0	0.217371	0.271673	0.347963	0.800459	0.00353512	0.00515397	0.00415879	0.021958	0.00859619	0.00930025	0.0131525	6.04697	0.00707179	0.00715391	0.0101172	74.7459	0.200797	0.0325132	0.000734046	0.00011498	0.217371	0.271673	0.347963	0.800459	0.00353512	0.00515397	0.00415879	0.021958	0.00859619	0.00930025	0.0131525	6.04697	0.00707179	0.00715391	0.0101172	74.7459	0.200797
1008	dy8	1	Relaxed	25	2	1	6	6	1	9	3	12	0.2496	0.296909	0.388348	0.844541	0.0148987	0.0151585	0.00963636	0.0873031	0.0130426	0.0132038	0.018673	5.55637	0.0242497	0.014077	0.0199078	135.579	0.238687	0.0473319	0.0161912	0.00528069	0.250337	0.296973	0.388771	0.846695	0.00521456	0.00707264	0.00612504	0.0275284	0.0103035	0.0119331	0.016876	5.53292	0.0124222	0.0109217	0.0154456	139.524	0.238293
1009	dy4	0	Neutral	24	2	0	0	0	0	0	0	0	0.245832	0.230505	0.337016	1.06693	0.00271884	0.004986	0.00435036	0.0231486	0.00656012	0.00844697	0.0119458	11.74	0.00644606	0.00686034	0.00970198	352.292	0.280362	0.0565488	8.34617e-05	8.42968e-05	0.245832	0.230505	0.337016	1.06693	0.00271884	0.004986	0.00435036	0.0231486	0.00656012	0.00844697	0.0119458	11.74	0.00644606	0.00686034	0.00970198	352.292	0.280362
1009	dy5	4	Fear	24	2	1	1	1	5	4	7	0	0.210107	0.248288	0.325292	0.846693	0.00354087	0.00547046	0.00435901	0.0254816	0.00690952	0.00863895	0.0122173	4.38494	0.00649262	0.00735092	0.0103958	41.2847	0.27758	0.0511233	0.000175421	6.19215e-05	0.210107	0.248288	0.325292	0.846693	0.00354087	0.00547046	0.00435901	0.0254816	0.00690952	0.00863895	0.0122173	4.38494	0.00649262	0.00735092	0.0103958	41.2847	0.27758
1009	dy6	2	Sad	24	2	7	2	1	2	2	7	0	0.20834	0.276476	0.346234	0.754245	0.00453178	0.00895522	0.00821848	0.0267511	0.00804032	0.0103438	0.0146283	4.96717	0.00894576	0.0085635	0.0121106	87.4886	0.29556	0.0592661	0.000259437	0.000139177	0.20834	0.276476	0.346234	0.754245	0.00453178	0.00895522	0.00821848	0.0267511	0.00804032	0.0103438	0.0146283	4.96717	0.00894576	0.0085635	0.0121106	87.4886	0.29556
1009	dy7	3	Happy	24	2	2	4	6	2	8	8	0	0.243358	0.275548	0.367674	0.883677	0.00550699	0.00676345	0.00646673	0.0285676	0.00873176	0.0100589	0.0142255	5.63578	0.0086721	0.00824429	0.0116592	95.5777	0.282772	0.0614195	0.000199501	0.000113953	0.243358	0.275548	0.367674	0.883677	0.00550699	0.00676345	0.00646673	0.0285676	0.00873176	0.0100589	0.0142255	5.63578	0.0086721	0.00824429	0.0116592	95.5777	0.282772
1009	dy8	1	Relaxed	24	2	1	6	6	1	7	1	0	0.227799	0.280256	0.361212	0.813139	0.0070279	0.00626611	0.00709044	0.0285254	0.0112529	0.0104099	0.0147218	9.81489	0.0101584	0.00963427	0.0136249	334.68	0.297053	0.0603435	0.000334977	0.000149995	0.227799	0.280256	0.361212	0.813139	0.0070279	0.00626611	0.00709044	0.0285254	0.0112529	0.0104099	0.0147218	9.81489	0.0101584	0.00963427	0.0136249	334.68	0.297053
1010	dy4	0	Neutral	24	2	0	0	0	0	0	0	1	0.268207	0.315181	0.413956	0.850469	0.016375	0.00805921	0.0157251	0.0386702	0.0120674	0.0130716	0.018486	4.98694	0.0157561	0.0103627	0.0146551	53.6301	0.217281	0.0434749	0.000313832	0.000101191	0.270766	0.316532	0.416618	0.855005	0.00324485	0.00366911	0.00323563	0.015479	0.0108887	0.0132181	0.0186933	4.32925	0.0109561	0.0105217	0.01488	32.3029	0.21727
1010	dy5	4	Fear	24	2	5	3	2	6	4	4	4	0.23049	0.309812	0.386357	0.744475	0.0142886	0.00778211	0.0101101	0.0488552	0.0158691	0.0149136	0.021091	9.08202	0.0288136	0.0151135	0.0213737	307.493	0.222443	0.0441958	0.00692404	0.000730295	0.231281	0.309369	0.38633	0.747841	0.00810091	0.00639832	0.00747528	0.028831	0.0126226	0.0136877	0.0193574	8.89137	0.0161773	0.0123075	0.0174055	315.405	0.222305
1010	dy6	3	Happy	24	2	1	6	6	1	2	2	1	0.210566	0.31818	0.382512	0.665799	0.0241822	0.0136927	0.00575459	0.0993365	0.0127488	0.0136648	0.019325	13.5223	0.0122597	0.0121427	0.0171723	691.551	0.192901	0.0387914	0.00565921	0.000684179	0.210812	0.318002	0.382489	0.666924	0.0049919	0.00603537	0.00519306	0.022165	0.0122779	0.0136739	0.0193379	13.5992	0.0110669	0.0119635	0.0169189	610.126	0.192872
1010	dy7	1	Relaxed	24	2	1	7	7	1	1	3	1	0.23499	0.292362	0.375594	0.805845	0.0189937	0.00985853	0.00911926	0.0798412	0.0118387	0.0147628	0.0208778	5.85227	0.0132653	0.013507	0.0191018	196.216	0.213431	0.0421722	0.000884187	0.000246158	0.235521	0.292171	0.375643	0.807726	0.0053869	0.00771525	0.00573284	0.0332162	0.0110721	0.0142281	0.0201216	5.93196	0.0105131	0.0128817	0.0182174	196.671	0.213465
1010	dy8	2	Sad	24	2	7	1	1	7	10	7	0	0.147353	0.314129	0.347005	0.469197	0.00472237	0.00498444	0.00499585	0.0165873	0.0111561	0.0140447	0.0198622	4.92931	0.00874278	0.0120693	0.0170686	53.9782	0.236818	0.0444311	0.000481945	0.000128626	0.147353	0.314129	0.347005	0.469197	0.00472237	0.00498444	0.00499585	0.0165873	0.0111561	0.0140447	0.0198622	4.92931	0.00874278	0.0120693	0.0170686	53.9782	0.236818
1011	dy4	0	Neutral	24	2	0	0	0	0	0	0	0	0.223847	0.371175	0.433474	0.603173	0.0043978	0.00424418	0.00400869	0.0145385	0.0113086	0.0133014	0.018811	5.71252	0.00945373	0.0105915	0.0149786	96.0155	0.197747	0.0503198	0.00028563	4.42632e-05	0.223847	0.371175	0.433474	0.603173	0.0043978	0.00424418	0.00400869	0.0145385	0.0113086	0.0133014	0.018811	5.71252	0.00945373	0.0105915	0.0149786	96.0155	0.197747
1011	dy5	3	Happy	24	2	5	3	4	2	4	7	0	0.206422	0.3213	0.381911	0.642523	0.0035662	0.0032422	0.00334346	0.0128762	0.00923655	0.00977431	0.013823	6.55517	0.00737868	0.00760456	0.0107545	87.8785	0.178117	0.0401307	0.000190359	3.82873e-05	0.206422	0.3213	0.381911	0.642523	0.0035662	0.0032422	0.00334346	0.0128762	0.00923655	0.00977431	0.013823	6.55517	0.00737868	0.00760456	0.0107545	87.8785	0.178117
1011	dy6	2	Sad	24	2	6	3	1	3	1	6	0	0.215501	0.330049	0.394196	0.65311	0.0032561	0.00495489	0.00418685	0.0151737	0.00852503	0.010618	0.0150161	8.51214	0.00685663	0.00931241	0.0131697	188.315	0.193155	0.0456912	0.000511978	9.50484e-05	0.215501	0.330049	0.394196	0.65311	0.0032561	0.00495489	0.00418685	0.0151737	0.00852503	0.010618	0.0150161	8.51214	0.00685663	0.00931241	0.0131697	188.315	0.193155
1011	dy7	4	Fear	24	2	2	1	1	5	2	8	0	0.221597	0.328259	0.396085	0.675275	0.00393364	0.00484066	0.00385204	0.0181297	0.0102571	0.0127266	0.0179981	4.36063	0.00881908	0.0106231	0.0150233	60.7623	0.188609	0.0441573	0.000783075	0.000109848	0.221597	0.328259	0.396085	0.675275	0.00393364	0.00484066	0.00385204	0.0181297	0.0102571	0.0127266	0.0179981	4.36063	0.00881908	0.0106231	0.0150233	60.7623	0.188609
1011	dy8	1	Relaxed	24	2	1	6	4	1	6	3	0	0.216739	0.318167	0.385006	0.681452	0.00390155	0.00557586	0.00480239	0.0183678	0.00966969	0.0121259	0.0171486	4.98134	0.00793459	0.0107813	0.015247	65.5675	0.19484	0.0432735	0.00200474	0.000293377	0.216739	0.318167	0.385006	0.681452	0.00390155	0.00557586	0.00480239	0.0183678	0.00966969	0.0121259	0.0171486	4.98134	0.00793459	0.0107813	0.015247	65.5675	0.19484
1012	dy4	0	Neutral	25	1	0	0	0	0	0	0	0	0.245957	0.306138	0.392709	0.803503	0.00147156	0.00342487	0.00305467	0.00895537	0.0057182	0.00879484	0.0124378	5.52634	0.00444898	0.00721171	0.0101989	104.278	0.350112	0.0939862	8.496e-05	1.93578e-05	0.245957	0.306138	0.392709	0.803503	0.00147156	0.00342487	0.00305467	0.00895537	0.0057182	0.00879484	0.0124378	5.52634	0.00444898	0.00721171	0.0101989	104.278	0.350112
1012	dy5	1	Relaxed	25	1	1	5	4	1	8	7	4	0.238095	0.313055	0.393378	0.761147	0.00692129	0.00853524	0.00817695	0.0311536	0.00830974	0.0120328	0.0170169	6.5233	0.0145797	0.017594	0.0248817	287.861	0.351889	0.0938545	0.00386003	0.000186412	0.238183	0.313552	0.39378	0.75979	0.00373341	0.00455109	0.00426111	0.0162725	0.00623433	0.00988329	0.0139771	5.77986	0.00602482	0.00986114	0.0139458	272.918	0.351873
1012	dy6	3	Happy	25	1	3	2	4	1	8	7	4	0.240427	0.31888	0.399443	0.754106	0.00968478	0.00509461	0.00741416	0.0325374	0.00999367	0.0103905	0.0146944	4.60641	0.0256674	0.0101873	0.014407	75.1805	0.357977	0.0961597	0.000199037	6.7199e-05	0.240422	0.319216	0.399639	0.753316	0.00192008	0.00456404	0.00384663	0.0122206	0.00632878	0.0097091	0.0137307	4.0029	0.00714584	0.0082519	0.01167	72.9458	0.357985
1012	dy7	2	Sad	25	1	5	2	2	4	2	7	2	0.240519	0.336158	0.413379	0.715625	0.00596599	0.00438539	0.00495565	0.0201218	0.00843797	0.0105236	0.0148827	6.13706	0.0173834	0.0108961	0.0154094	180.291	0.360635	0.0980481	0.000214647	0.000108965	0.240348	0.336141	0.413241	0.715126	0.0024159	0.00396037	0.00344532	0.0113505	0.0065564	0.00985521	0.0139374	5.89472	0.00834213	0.00852105	0.0120506	182.853	0.360632
1012	dy8	4	Fear	25	1	4	1	1	3	2	8	0	0.236225	0.305679	0.386337	0.772929	0.00323813	0.0036231	0.00302833	0.015588	0.00673289	0.00967865	0.0136877	7.67098	0.00835312	0.00907059	0.0128278	341.964	0.358642	0.0938645	0.000220972	2.52125e-05	0.236225	0.305679	0.386337	0.772929	0.00323813	0.0036231	0.00302833	0.015588	0.00673289	0.00967865	0.0136877	7.67098	0.00835312	0.00907059	0.0128278	341.964	0.358642
1013	dy4	0	Neutral	24	2	0	0	0	0	0	0	7	0.312983	0.208263	0.377389	1.51572	0.0377206	0.0137293	0.0228163	0.231543	0.0320871	0.0193196	0.027322	8.62331	0.0596229	0.0237744	0.0336221	145.319	0.252714	0.0600701	0.0396338	0.00724357	0.327953	0.202852	0.385668	1.61824	0.00506651	0.00594974	0.00483306	0.0580945	0.0166613	0.0159911	0.0226148	8.98892	0.02177	0.0145742	0.020611	168.53	0.234325
1013	dy5	1	Relaxed	24	2	1	7	6	1	10	4	20	0.265983	0.225245	0.349808	1.18088	0.0559059	0.0238336	0.05301	0.207	0.0200315	0.0124839	0.017655	7.72903	0.040666	0.0131838	0.0186447	155.572	0.336574	0.0692942	0.0347492	0.00959869	0.266603	0.225453	0.350116	1.18069	0.00704234	0.00649581	0.00824288	0.0398657	0.0126014	0.0108772	0.0153826	7.42499	0.0180703	0.00928013	0.0131241	157.005	0.336823
1013	dy6	3	Happy	24	2	1	2	1	1	5	4	2	0.23855	0.194399	0.307922	1.22909	0.0126482	0.00761171	0.00996006	0.0794688	0.0157265	0.0124438	0.0175983	7.50824	0.0315343	0.0120295	0.0170123	175.169	0.334097	0.0640777	0.0233429	0.00488448	0.239409	0.19447	0.308484	1.23221	0.00630398	0.00709488	0.00790378	0.0425341	0.0119537	0.0116583	0.0164873	6.59453	0.0193161	0.0103611	0.0146528	171.27	0.334709
1013	dy7	2	Sad	24	2	4	2	2	3	5	3	7	0.268845	0.205673	0.339928	1.31142	0.0476464	0.00744575	0.0367818	0.252804	0.027301	0.0161032	0.0227733	8.89486	0.053999	0.0170668	0.0241361	322.658	0.331456	0.0613441	0.0452881	0.00792167	0.272037	0.205726	0.342202	1.32627	0.0085878	0.00676009	0.00887803	0.0561364	0.0206461	0.0149736	0.0211759	8.47016	0.0387152	0.0148635	0.0210201	274.733	0.331162
1014	dy4	0	Neutral	24	2	0	0	0	0	0	0	0	0.231479	0.309582	0.386595	0.748083	0.00486505	0.0068677	0.00624403	0.0227945	0.00751996	0.0107796	0.0152446	3.22708	0.00604459	0.00979193	0.0138479	26.41	0.218985	0.0588024	0.000409637	7.14777e-05	0.231479	0.309582	0.386595	0.748083	0.00486505	0.0068677	0.00624403	0.0227945	0.00751996	0.0107796	0.0152446	3.22708	0.00604459	0.00979193	0.0138479	26.41	0.218985
1014	dy5	4	Fear	24	2	2	1	1	7	3	9	0	0.225641	0.322683	0.393783	0.699527	0.00488026	0.00683571	0.00664238	0.0193735	0.0077482	0.010021	0.0141718	4.59964	0.00641489	0.00818348	0.0115732	61.2128	0.203851	0.059516	0.000305672	6.16809e-05	0.225641	0.322683	0.393783	0.699527	0.00488026	0.00683571	0.00664238	0.0193735	0.0077482	0.010021	0.0141718	4.59964	0.00641489	0.00818348	0.0115732	61.2128	0.203851
1014	dy6	3	Happy	24	2	1	2	5	1	9	7	0	0.224044	0.320208	0.390864	0.700292	0.00486819	0.00936239	0.00806993	0.0258983	0.00817973	0.0115363	0.0163148	3.90028	0.00811154	0.00997749	0.0141103	69.9197	0.255757	0.0618741	0.000650021	0.000122086	0.224044	0.320208	0.390864	0.700292	0.00486819	0.00936239	0.00806993	0.0258983	0.00817973	0.0115363	0.0163148	3.90028	0.00811154	0.00997749	0.0141103	69.9197	0.255757
1014	dy7	1	Relaxed	24	2	1	7	2	3	7	3	0	0.2356	0.300972	0.382296	0.783616	0.00543507	0.00916477	0.00741397	0.0321773	0.00758346	0.0101665	0.0143776	5.93742	0.00643177	0.00881136	0.0124611	219.756	0.235587	0.0590189	0.000573978	9.12363e-05	0.2356	0.300972	0.382296	0.783616	0.00543507	0.00916477	0.00741397	0.0321773	0.00758346	0.0101665	0.0143776	5.93742	0.00643177	0.00881136	0.0124611	219.756	0.235587
1014	dy8	2	Sad	24	2	6	1	1	2	1	6	0	0.243802	0.307798	0.392732	0.792748	0.00573939	0.00765011	0.00571041	0.0317326	0.00833191	0.0104768	0.0148164	5.42192	0.0082784	0.00964303	0.0136373	173.148	0.216666	0.0573071	0.0005713	6.8486e-05	0.243802	0.307798	0.392732	0.792748	0.00573939	0.00765011	0.00571041	0.0317326	0.00833191	0.0104768	0.0148164	5.42192	0.0082784	0.00964303	0.0136373	173.148	0.216666
1015	dy4	0	Neutral	24.5	2	0	0	0	0	0	0	0	0.257229	0.24143	0.35281	1.06576	0.00419896	0.00366812	0.00339718	0.0268451	0.0100263	0.0112412	0.0158975	13.9672	0.00821122	0.0101471	0.0143501	538.869	0.193097	0.0336257	0.000402642	4.7828e-05	0.257229	0.24143	0.35281	1.06576	0.00419896	0.00366812	0.00339718	0.0268451	0.0100263	0.0112412	0.0158975	13.9672	0.00821122	0.0101471	0.0143501	538.869	0.193097
1015	dy5	4	Fear	24.5	2	2	1	1	7	2	10	0	0.251821	0.320429	0.407557	0.785981	0.0042091	0.00385959	0.00425789	0.0151035	0.00969888	0.011127	0.015736	7.48396	0.00832896	0.00954068	0.0134926	268.219	0.198282	0.0458182	0.000276334	4.10039e-05	0.251821	0.320429	0.407557	0.785981	0.0042091	0.00385959	0.00425789	0.0151035	0.00969888	0.011127	0.015736	7.48396	0.00832896	0.00954068	0.0134926	268.219	0.198282
1015	dy6	2	Sad	24.5	2	7	1	1	3	1	9	0	0.244298	0.339672	0.418452	0.719468	0.00656604	0.00614	0.00615278	0.0237518	0.0154611	0.0132438	0.0187296	17.9469	0.0134161	0.0116996	0.0165457	1240.52	0.186887	0.0453757	0.000725534	9.53555e-05	0.244298	0.339672	0.418452	0.719468	0.00656604	0.00614	0.00615278	0.0237518	0.0154611	0.0132438	0.0187296	17.9469	0.0134161	0.0116996	0.0165457	1240.52	0.186887
1015	dy7	1	Relaxed	24.5	2	1	7	5	1	7	0	0	0.218704	0.242628	0.326694	0.90186	0.00534178	0.00553786	0.00546891	0.0299504	0.0123033	0.0135967	0.0192287	5.71586	0.0119999	0.0132218	0.0186985	75.7449	0.199574	0.0293866	0.000576106	9.27228e-05	0.218704	0.242628	0.326694	0.90186	0.00534178	0.00553786	0.00546891	0.0299504	0.0123033	0.0135967	0.0192287	5.71586	0.0119999	0.0132218	0.0186985	75.7449	0.199574
1015	dy8	3	Happy	24.5	2	1	1	6	2	8	8	0	0.276629	0.248789	0.372097	1.11254	0.00561977	0.00547878	0.00500751	0.0363507	0.013979	0.0130521	0.0184584	7.40162	0.0124264	0.0127473	0.0180274	253.882	0.204225	0.0397415	0.00121694	0.000126113	0.276629	0.248789	0.372097	1.11254	0.00561977	0.00547878	0.00500751	0.0363507	0.013979	0.0130521	0.0184584	7.40162	0.0124264	0.0127473	0.0180274	253.882	0.204225
1016	dy4	0	Neutral	25	1	0	0	0	0	0	0	0	0.212358	0.263446	0.338413	0.806082	0.00672084	0.00312419	0.00558448	0.0237246	0.00954102	0.00985066	0.0139309	3.59659	0.00876217	0.00768873	0.0108735	18.0351	0.172029	0.0401695	0.00066591	9.65157e-05	0.212358	0.263446	0.338413	0.806082	0.00672084	0.00312419	0.00558448	0.0237246	0.00954102	0.00985066	0.0139309	3.59659	0.00876217	0.00768873	0.0108735	18.0351	0.172029
1016	dy5	3	Happy	25	1	1	2	6	1	10	7	2	0.255252	0.324501	0.412974	0.786844	0.0106243	0.00385792	0.00589708	0.0364809	0.0115215	0.0112986	0.0159787	6.58511	0.019928	0.00989797	0.0139978	78.3083	0.201451	0.0594109	0.0139522	0.00374068	0.25597	0.324309	0.41322	0.789455	0.00795203	0.00338805	0.00462981	0.0283237	0.00999499	0.0108044	0.0152797	6.3529	0.0147741	0.00883671	0.012497	76.0624	0.201825
1016	dy6	2	Sad	25	1	3	1	1	2	4	6	6	0.219997	0.28689	0.36175	0.767458	0.0137239	0.00593017	0.00802441	0.0536679	0.0130962	0.00976945	0.0138161	7.02837	0.037399	0.0122756	0.0173603	172.718	0.304424	0.0696869	0.0110596	0.00264004	0.220542	0.286827	0.361879	0.769382	0.0056596	0.00529232	0.00348411	0.030369	0.0083938	0.00882347	0.0124783	6.44855	0.0114888	0.00704349	0.009961	173.64	0.303948
1016	dy7	4	Fear	25	1	1	1	1	5	7	9	22	0.228748	0.3084	0.384496	0.74488	0.0189105	0.0177757	0.0164975	0.0803107	0.0166419	0.0110988	0.0156961	7.30242	0.0574894	0.0142807	0.020196	215.102	0.316549	0.0756047	0.0122003	0.00346257	0.228253	0.308021	0.383571	0.743692	0.00467287	0.00427268	0.00299196	0.0218948	0.00799217	0.00887984	0.012558	6.84682	0.0166445	0.00715393	0.0101172	209.686	0.316146
1016	dy8	1	Relaxed	25	1	4	6	3	1	8	5	0	0.215166	0.279484	0.352743	0.770231	0.00288719	0.00588157	0.00481604	0.0200229	0.00704062	0.0089544	0.0126634	7.59622	0.00650522	0.00806238	0.0114019	400.418	0.254837	0.0581534	0.000284772	9.68917e-05	0.215166	0.279484	0.352743	0.770231	0.00288719	0.00588157	0.00481604	0.0200229	0.00704062	0.0089544	0.0126634	7.59622	0.00650522	0.00806238	0.0114019	400.418	0.254837
1017	dy4	0	Neutral	25	1	0	0	0	0	0	0	0	0.266404	0.281558	0.387682	0.947373	0.00203565	0.0096389	0.00677698	0.0357255	0.00605313	0.00864914	0.0122317	6.03371	0.00511431	0.00699943	0.00989869	131.612	0.321004	0.0837976	0.00010262	5.25777e-05	0.266404	0.281558	0.387682	0.947373	0.00203565	0.0096389	0.00677698	0.0357255	0.00605313	0.00864914	0.0122317	6.03371	0.00511431	0.00699943	0.00989869	131.612	0.321004
1017	dy5	4	Fear	25	1	1	1	1	5	2	9	4	0.249064	0.245197	0.349737	1.01878	0.0103763	0.0127632	0.0104401	0.0700889	0.00854993	0.0101109	0.014299	4.38857	0.0146015	0.00921272	0.0130288	49.045	0.332472	0.0787172	0.00679102	0.000988133	0.250345	0.244869	0.35031	1.02505	0.00318638	0.0126526	0.00928618	0.0537897	0.00675305	0.00962781	0.0136158	4.36018	0.00655222	0.00825941	0.0116806	49.7588	0.332785
1017	dy6	3	Happy	25	1	2	5	7	1	10	8	1	0.178827	0.271468	0.328531	0.655948	0.0598749	0.00668617	0.0370308	0.210851	0.0119254	0.010962	0.0155026	5.01489	0.0287363	0.0106033	0.0149953	83.0746	0.308602	0.0735196	0.00804376	0.00181312	0.178977	0.271119	0.328276	0.657071	0.00257584	0.00476028	0.00457552	0.0129999	0.00867601	0.0102726	0.0145277	4.75094	0.01365	0.00881097	0.0124606	80.9139	0.308587
1017	dy7	1	Relaxed	25	1	1	7	7	2	9	3	13	0.203948	0.239819	0.320552	0.873075	0.0690427	0.0195976	0.0388003	0.35132	0.0122134	0.0113397	0.0160368	26.2873	0.0325234	0.0133263	0.0188463	2325.18	0.338439	0.0756365	0.0387219	0.0102273	0.204473	0.239175	0.320299	0.877602	0.00268184	0.00523174	0.00479644	0.0177141	0.00779744	0.0101845	0.014403	26.3844	0.00976593	0.00912333	0.0129023	1405.08	0.339346
1017	dy8	2	Sad	25	1	5	2	1	5	3	3	9	0.219365	0.281044	0.358674	0.788328	0.0457602	0.0126591	0.0267182	0.210081	0.0115666	0.0137729	0.0194778	3.03425	0.0356538	0.0199068	0.0281525	36.1347	0.308745	0.0747796	0.0273508	0.00568285	0.214803	0.281612	0.355818	0.76903	0.00198197	0.00596914	0.00569971	0.0114092	0.00625705	0.0110681	0.0156527	2.98041	0.00673975	0.00983782	0.0139128	37.1535	0.31265
1018	dy4	0	Neutral	22	2	0	0	0	0	0	0	0	0.225061	0.315867	0.387861	0.71267	0.00183539	0.00397487	0.00281093	0.0130699	0.00584765	0.00808978	0.0114407	3.06385	0.00460445	0.00638161	0.00902496	19.1816	0.265257	0.0506321	0.000272712	2.84858e-05	0.225061	0.315867	0.387861	0.71267	0.00183539	0.00397487	0.00281093	0.0130699	0.00584765	0.00808978	0.0114407	3.06385	0.00460445	0.00638161	0.00902496	19.1816	0.265257
1018	dy5	4	Fear	22	2	7	1	1	7	7	10	3	0.223363	0.27182	0.351898	0.821431	0.020696	0.0210777	0.0285914	0.0339186	0.0102958	0.0103023	0.0145697	6.5828	0.0217119	0.0134225	0.0189823	264.891	0.254935	0.0428054	0.014817	0.000818333	0.223104	0.270738	0.350841	0.823761	0.00256638	0.0041872	0.00347353	0.017051	0.00779551	0.00888847	0.0125702	6.65174	0.00706835	0.0077628	0.0109783	254.578	0.254837
1018	dy6	2	Sad	22	2	7	1	1	3	6	10	1	0.22181	0.342386	0.408291	0.645379	0.0300015	0.0182166	0.0309578	0.0575705	0.0121401	0.0128164	0.0181252	16.2561	0.0168616	0.0143789	0.0203349	1012.9	0.252064	0.0408305	0.0296688	0.00201306	0.222352	0.342611	0.408763	0.646577	0.00547691	0.00501001	0.00456084	0.0202761	0.0110243	0.0120774	0.0170801	16.9248	0.0134197	0.0120148	0.0169915	855.821	0.2528
1018	dy7	1	Relaxed	22	2	1	7	7	1	10	7	16	0.242833	0.307273	0.392221	0.787092	0.0361628	0.016427	0.0335444	0.0879163	0.0119238	0.0120267	0.0170084	4.10842	0.0259332	0.0126099	0.017833	41.916	0.282195	0.0515138	0.0499327	0.00602685	0.243839	0.307196	0.392701	0.790657	0.00354124	0.00545275	0.00440572	0.0200457	0.00943778	0.0112765	0.0159473	4.06118	0.0122209	0.0101625	0.014372	39.6596	0.283558
1018	dy8	3	Happy	22	2	3	2	7	1	10	9	21	0.266286	0.331189	0.425241	0.804853	0.0162029	0.00654358	0.00836663	0.0590849	0.0134559	0.0126104	0.0178338	4.71499	0.0265453	0.0128887	0.0182274	49.4361	0.207876	0.0493566	0.058608	0.0119893	0.266861	0.330806	0.425259	0.807548	0.00406011	0.00442379	0.00398672	0.0178678	0.0108224	0.0114966	0.0162587	4.59454	0.0126183	0.00973125	0.0137621	45.4611	0.210065
1019	dy4	0	Neutral	25	1	0	0	0	0	0	0	0	0.243873	0.21912	0.327876	1.11354	0.00259732	0.00534139	0.0045224	0.026097	0.00583014	0.011661	0.0164911	10.7355	0.00471983	0.0107339	0.01518	470.736	0.254778	0.060378	0.000349194	9.65097e-05	0.243873	0.21912	0.327876	1.11354	0.00259732	0.00534139	0.0045224	0.026097	0.00583014	0.011661	0.0164911	10.7355	0.00471983	0.0107339	0.01518	470.736	0.254778
1019	dy5	2	Sad	25	1	5	1	1	1	4	5	0	0.236227	0.254315	0.347283	0.93192	0.00462371	0.0134578	0.00872456	0.0597093	0.00862975	0.0129679	0.0183394	4.90694	0.00917508	0.0128547	0.0181792	87.8246	0.252561	0.062329	0.00101416	0.000204922	0.236227	0.254315	0.347283	0.93192	0.00462371	0.0134578	0.00872456	0.0597093	0.00862975	0.0129679	0.0183394	4.90694	0.00917508	0.0128547	0.0181792	87.8246	0.252561
1019	dy6	4	Fear	25	1	1	1	1	2	5	7	0	0.233708	0.310844	0.389077	0.753607	0.00676924	0.012447	0.00794093	0.0466952	0.00933101	0.0141276	0.0199795	3.91377	0.00981243	0.0148805	0.0210443	70.423	0.245786	0.0683403	0.000692507	0.000151247	0.233708	0.310844	0.389077	0.753607	0.00676924	0.012447	0.00794093	0.0466952	0.00933101	0.0141276	0.0199795	3.91377	0.00981243	0.0148805	0.0210443	70.423	0.245786
1019	dy7	1	Relaxed	25	1	4	7	1	1	5	1	0	0.219017	0.302449	0.373624	0.726482	0.0058782	0.0151014	0.0105572	0.0492533	0.00755352	0.0123208	0.0174242	3.86362	0.00727903	0.0123708	0.017495	48.545	0.261154	0.0710038	0.000823525	0.000181819	0.219017	0.302449	0.373624	0.726482	0.0058782	0.0151014	0.0105572	0.0492533	0.00755352	0.0123208	0.0174242	3.86362	0.00727903	0.0123708	0.017495	48.545	0.261154
1019	dy8	3	Happy	25	1	1	1	1	1	10	6	0	0.241126	0.287656	0.375485	0.839904	0.00532145	0.0113101	0.00741653	0.0446617	0.00900557	0.0139685	0.0197544	4.59543	0.00844442	0.0136102	0.0192478	79.9068	0.267135	0.0702242	0.00078796	0.000157422	0.241126	0.287656	0.375485	0.839904	0.00532145	0.0113101	0.00741653	0.0446617	0.00900557	0.0139685	0.0197544	4.59543	0.00844442	0.0136102	0.0192478	79.9068	0.267135
1020	dy4	0	Neutral	21	2	0	0	0	0	0	0	0	0.245399	0.256782	0.355255	0.956638	0.00437191	0.00730318	0.00488724	0.0374263	0.011745	0.0163337	0.0230993	4.14341	0.010495	0.0163468	0.0231179	41.2135	0.186491	0.0351604	0.000237834	5.31889e-05	0.245399	0.256782	0.355255	0.956638	0.00437191	0.00730318	0.00488724	0.0374263	0.011745	0.0163337	0.0230993	4.14341	0.010495	0.0163468	0.0231179	41.2135	0.186491
1020	dy6	3	Happy	21	2	1	3	6	1	8	6	0	0.253824	0.253981	0.3591	0.999708	0.00499101	0.00519144	0.00565653	0.0249405	0.0109972	0.0173291	0.024507	2.801	0.0088461	0.0137869	0.0194977	19.9067	0.181845	0.036678	0.000256736	6.29827e-05	0.253824	0.253981	0.3591	0.999708	0.00499101	0.00519144	0.00565653	0.0249405	0.0109972	0.0173291	0.024507	2.801	0.0088461	0.0137869	0.0194977	19.9067	0.181845
1020	dy7	4	Fear	21	2	1	1	1	3	5	5	0	0.229289	0.262588	0.34866	0.873965	0.00410575	0.0075035	0.00592234	0.0313553	0.0104769	0.0130212	0.0184148	10.5644	0.00885109	0.0116914	0.0165341	408.897	0.198322	0.0339994	0.000307383	6.61915e-05	0.229289	0.262588	0.34866	0.873965	0.00410575	0.0075035	0.00592234	0.0313553	0.0104769	0.0130212	0.0184148	10.5644	0.00885109	0.0116914	0.0165341	408.897	0.198322
1020	dy8	2	Sad	21	2	6	3	1	4	2	7	0	0.194551	0.29701	0.355085	0.65528	0.00427042	0.00645645	0.00629487	0.0181873	0.0102345	0.0111411	0.0157558	5.66564	0.00856118	0.00894004	0.0126431	72.9145	0.191468	0.0350463	0.000273942	4.28615e-05	0.194551	0.29701	0.355085	0.65528	0.00427042	0.00645645	0.00629487	0.0181873	0.0102345	0.0111411	0.0157558	5.66564	0.00856118	0.00894004	0.0126431	72.9145	0.191468
1021	dy4	0	Neutral	25	1	0	0	0	0	0	0	0	0.216168	0.328429	0.393194	0.658247	0.00230953	0.00306838	0.00282073	0.00948941	0.00563106	0.00795255	0.0112466	3.63768	0.00428055	0.00620221	0.00877125	33.7805	0.184895	0.0561829	7.11133e-05	2.52502e-05	0.216168	0.328429	0.393194	0.658247	0.00230953	0.00306838	0.00282073	0.00948941	0.00563106	0.00795255	0.0112466	3.63768	0.00428055	0.00620221	0.00877125	33.7805	0.184895
1021	dy5	4	Fear	25	1	2	1	1	4	2	5	0	0.257781	0.332136	0.420443	0.776193	0.00224274	0.00274099	0.00238552	0.00998432	0.00566618	0.00776275	0.0109782	3.73763	0.00428265	0.00597717	0.00845299	32.8184	0.184891	0.0610016	0.000100107	2.49977e-05	0.257781	0.332136	0.420443	0.776193	0.00224274	0.00274099	0.00238552	0.00998432	0.00566618	0.00776275	0.0109782	3.73763	0.00428265	0.00597717	0.00845299	32.8184	0.184891
1021	dy6	1	Relaxed	25	1	2	6	5	2	7	4	0	0.240058	0.333031	0.41054	0.720898	0.00209971	0.00374419	0.0035872	0.00872065	0.00539123	0.00780807	0.0110423	3.72038	0.00417368	0.00604711	0.00855191	52.9083	0.186206	0.0623768	0.000155723	4.51596e-05	0.240058	0.333031	0.41054	0.720898	0.00209971	0.00374419	0.0035872	0.00872065	0.00539123	0.00780807	0.0110423	3.72038	0.00417368	0.00604711	0.00855191	52.9083	0.186206
1021	dy7	2	Sad	25	1	6	2	1	4	4	7	0	0.217548	0.346343	0.409008	0.628182	0.00248325	0.00336225	0.0032277	0.00906536	0.00596808	0.00900705	0.0127379	4.89183	0.00479748	0.00769517	0.0108826	158.22	0.186918	0.0606982	0.000125303	4.39477e-05	0.217548	0.346343	0.409008	0.628182	0.00248325	0.00336225	0.0032277	0.00906536	0.00596808	0.00900705	0.0127379	4.89183	0.00479748	0.00769517	0.0108826	158.22	0.186918
1021	dy8	3	Happy	25	1	3	2	4	3	7	5	0	0.257659	0.299825	0.395335	0.859468	0.0023892	0.00375739	0.0036654	0.0111258	0.00580277	0.00828222	0.0117128	9.42644	0.00454967	0.00666476	0.00942539	448.082	0.189336	0.0595836	0.000125564	3.69778e-05	0.257659	0.299825	0.395335	0.859468	0.0023892	0.00375739	0.0036654	0.0111258	0.00580277	0.00828222	0.0117128	9.42644	0.00454967	0.00666476	0.00942539	448.082	0.189336
1022	dy4	0	Neutral	24	2	0	0	0	0	0	0	0	0.232895	0.181742	0.295458	1.28283	0.00239741	0.00586829	0.0038702	0.0445231	0.00802059	0.0101682	0.01438	3.77068	0.00640212	0.00790618	0.011181	33.2474	0.212932	0.0282345	0.000196738	4.05778e-05	0.232895	0.181742	0.295458	1.28283	0.00239741	0.00586829	0.0038702	0.0445231	0.00802059	0.0101682	0.01438	3.77068	0.00640212	0.00790618	0.011181	33.2474	0.212932
1022	dy5	2	Sad	24	2	6	1	1	6	5	9	0	0.228865	0.186051	0.294974	1.2309	0.00193501	0.00456246	0.00300315	0.0335695	0.00769934	0.0098397	0.0139154	4.51943	0.00588689	0.00746501	0.0105571	44.3337	0.233015	0.0303054	0.000199053	3.10374e-05	0.228865	0.186051	0.294974	1.2309	0.00193501	0.00456246	0.00300315	0.0335695	0.00769934	0.0098397	0.0139154	4.51943	0.00588689	0.00746501	0.0105571	44.3337	0.233015
1022	dy6	1	Relaxed	24	2	1	7	7	1	9	1	0	0.223494	0.181885	0.288196	1.2298	0.00594853	0.00599623	0.00675356	0.0445124	0.00870988	0.0105954	0.0149842	6.31389	0.0069498	0.00836484	0.0118297	197.007	0.206174	0.024651	0.000350429	4.73865e-05	0.223494	0.181885	0.288196	1.2298	0.00594853	0.00599623	0.00675356	0.0445124	0.00870988	0.0105954	0.0149842	6.31389	0.0069498	0.00836484	0.0118297	197.007	0.206174
1022	dy7	3	Happy	24	2	5	4	6	2	9	8	0	0.221262	0.215941	0.309211	1.02556	0.00321712	0.00678061	0.00567902	0.0326459	0.00905126	0.0103874	0.0146899	1079.77	0.00722271	0.00806292	0.0114027	111209	0.20851	0.0293875	0.000276857	4.80403e-05	0.221262	0.215941	0.309211	1.02556	0.00321712	0.00678061	0.00567902	0.0326459	0.00905126	0.0103874	0.0146899	1079.77	0.00722271	0.00806292	0.0114027	111209	0.20851
1022	dy8	4	Fear	24	2	4	2	2	4	3	7	0	0.220344	0.191131	0.291738	1.15411	0.00400796	0.00649799	0.00543497	0.0428271	0.00877479	0.0108984	0.0154127	5.17887	0.00721685	0.0088101	0.0124594	67.4639	0.219639	0.0268491	0.000452896	6.51041e-05	0.220344	0.191131	0.291738	1.15411	0.00400796	0.00649799	0.00543497	0.0428271	0.00877479	0.0108984	0.0154127	5.17887	0.00721685	0.0088101	0.0124594	67.4639	0.219639
1023	dy4	0	Neutral	25	2	0	0	0	0	0	0	0	0.21373	0.181685	0.280595	1.17865	0.00448426	0.00822757	0.00663383	0.0559114	0.0105596	0.00858281	0.0121379	6.15234	0.0132444	0.00737106	0.0104242	47.6432	0.281058	0.0449766	0.000585999	5.93525e-05	0.21373	0.181685	0.280595	1.17865	0.00448426	0.00822757	0.00663383	0.0559114	0.0105596	0.00858281	0.0121379	6.15234	0.0132444	0.00737106	0.0104242	47.6432	0.281058
1023	dy5	1	Relaxed	25	2	1	7	7	1	10	1	6	0.237597	0.180572	0.298746	1.32113	0.0195586	0.0130917	0.0190564	0.128486	0.0269531	0.0130077	0.0183956	13.4501	0.0316289	0.0157362	0.0222544	206.83	0.276309	0.0459506	0.0165944	0.00132617	0.237926	0.18074	0.299091	1.32192	0.0181872	0.0129304	0.017853	0.12445	0.025846	0.0126293	0.0178605	13.4455	0.027288	0.0148232	0.0209631	207.571	0.276524
1023	dy6	4	Fear	25	2	5	1	1	7	0	9	0	0.232473	0.155617	0.279982	1.50004	0.0171988	0.0117907	0.0174631	0.132546	0.0298819	0.0150562	0.0212927	14.1074	0.0344302	0.014332	0.0202686	230.732	0.300405	0.0470806	0.000922205	0.000141711	0.232473	0.155617	0.279982	1.50004	0.0171988	0.0117907	0.0174631	0.132546	0.0298819	0.0150562	0.0212927	14.1074	0.0344302	0.014332	0.0202686	230.732	0.300405
1023	dy7	3	Happy	25	2	2	6	7	1	10	3	0	0.203207	0.194961	0.281865	1.04698	0.0114165	0.0138643	0.0133163	0.0874576	0.021047	0.0129165	0.0182667	14.8151	0.0258339	0.013724	0.0194087	499.303	0.284194	0.0471314	0.00305666	0.000546511	0.203207	0.194961	0.281865	1.04698	0.0114165	0.0138643	0.0133163	0.0874576	0.021047	0.0129165	0.0182667	14.8151	0.0258339	0.013724	0.0194087	499.303	0.284194
1023	dy8	2	Sad	25	2	6	2	1	3	2	6	0	0.19829	0.176415	0.26563	1.1293	0.0115457	0.0135646	0.0141156	0.0930375	0.0182135	0.015636	0.0221127	7.64429	0.0264948	0.0199911	0.0282717	176.853	0.258547	0.0371998	0.00630319	0.00145892	0.19829	0.176415	0.26563	1.1293	0.0115457	0.0135646	0.0141156	0.0930375	0.0182135	0.015636	0.0221127	7.64429	0.0264948	0.0199911	0.0282717	176.853	0.258547
1024	dy4	0	Neutral	28	1	0	0	0	0	0	0	0	0.262209	0.267781	0.37479	0.979366	0.00214445	0.00396785	0.00365559	0.0138011	0.00769172	0.017142	0.0242424	2.40522	0.00813549	0.0270096	0.0381973	15.6884	0.278939	0.0789528	0.000215768	5.18067e-05	0.262209	0.267781	0.37479	0.979366	0.00214445	0.00396785	0.00365559	0.0138011	0.00769172	0.017142	0.0242424	2.40522	0.00813549	0.0270096	0.0381973	15.6884	0.278939
1024	dy5	1	Relaxed	28	1	2	7	5	1	9	2	4	0.245324	0.318445	0.402012	0.770705	0.00468114	0.00740843	0.00737308	0.0197982	0.00807483	0.0132094	0.0186809	6.15629	0.0141263	0.0145666	0.0206002	272.875	0.287121	0.086855	0.000658882	0.000124173	0.245223	0.318642	0.402088	0.769705	0.00297345	0.00503267	0.00514863	0.0109559	0.00691055	0.0121791	0.0172239	6.12516	0.00629478	0.0113529	0.0160554	277.816	0.287152
1024	dy6	2	Sad	28	1	7	1	1	5	3	7	0	0.235585	0.256034	0.347939	0.920349	0.00181835	0.00418235	0.00359041	0.0148962	0.00693427	0.0116731	0.0165083	3.37055	0.00645071	0.0119195	0.0168568	40.214	0.289367	0.0747272	0.000170257	4.23268e-05	0.235585	0.256034	0.347939	0.920349	0.00181835	0.00418235	0.00359041	0.0148962	0.00693427	0.0116731	0.0165083	3.37055	0.00645071	0.0119195	0.0168568	40.214	0.289367
1024	dy7	3	Happy	28	1	2	3	6	2	7	6	2	0.247955	0.283667	0.376793	0.874621	0.00205219	0.00625913	0.00439765	0.0244086	0.0075929	0.0133173	0.0188335	2.6647	0.00722405	0.0157711	0.0223037	31.7221	0.300166	0.0813399	0.000223524	6.67725e-05	0.247848	0.283908	0.37689	0.873239	0.0018232	0.00454375	0.00331581	0.0169117	0.00722858	0.0123677	0.0174905	2.709	0.00646547	0.0124147	0.017557	32.2978	0.300178
1024	dy8	4	Fear	28	1	5	1	1	5	1	7	18	0.260334	0.239471	0.354901	1.1019	0.0218463	0.0229776	0.0130562	0.166358	0.0187614	0.0246961	0.0349255	3.46747	0.0485066	0.0377897	0.0534427	26.6926	0.249142	0.069331	0.00800441	0.00242677	0.262159	0.240785	0.357016	1.10186	0.00414661	0.00817421	0.00677041	0.0399567	0.0111775	0.0196426	0.0277788	3.38033	0.0148466	0.0287674	0.0406833	27.3581	0.250097
1025	dy4	0	Neutral	25	1	0	0	0	0	0	0	0	0.24401	0.256667	0.354169	0.951222	0.00127347	0.00635711	0.00501684	0.0221187	0.00534866	0.00816374	0.0115453	3.96291	0.0041483	0.00673647	0.00952681	39.1941	0.272297	0.0696321	0.000312337	0.000100021	0.24401	0.256667	0.354169	0.951222	0.00127347	0.00635711	0.00501684	0.0221187	0.00534866	0.00816374	0.0115453	3.96291	0.0041483	0.00673647	0.00952681	39.1941	0.272297
1025	dy5	2	Sad	25	1	7	1	1	3	2	8	0	0.23431	0.275952	0.362026	0.849409	0.0016272	0.00548915	0.00452187	0.0166585	0.0053508	0.00850735	0.0120312	3.85899	0.00415296	0.00684446	0.00967953	45.6555	0.277996	0.0702136	0.000203072	8.90079e-05	0.23431	0.275952	0.362026	0.849409	0.0016272	0.00548915	0.00452187	0.0166585	0.0053508	0.00850735	0.0120312	3.85899	0.00415296	0.00684446	0.00967953	45.6555	0.277996
1025	dy6	4	Fear	25	1	1	1	1	6	5	9	0	0.219088	0.302087	0.373191	0.72552	0.00202416	0.0057081	0.00463042	0.0159162	0.00568577	0.00786881	0.0111282	4.0037	0.00526058	0.00657037	0.00929191	48.0218	0.292149	0.0763979	0.000287228	0.000123273	0.219088	0.302087	0.373191	0.72552	0.00202416	0.0057081	0.00463042	0.0159162	0.00568577	0.00786881	0.0111282	4.0037	0.00526058	0.00657037	0.00929191	48.0218	0.292149
1025	dy7	3	Happy	25	1	1	4	7	1	10	8	0	0.233466	0.29239	0.374183	0.798807	0.00153616	0.00606178	0.00492465	0.0168322	0.00586021	0.00867175	0.0122637	5.9917	0.00450193	0.0069933	0.00989001	215.692	0.29094	0.0755976	0.000239844	0.000117866	0.233466	0.29239	0.374183	0.798807	0.00153616	0.00606178	0.00492465	0.0168322	0.00586021	0.00867175	0.0122637	5.9917	0.00450193	0.0069933	0.00989001	215.692	0.29094
1026	dy4	0	Neutral	25	1	0	0	0	0	0	0	0	0.238668	0.262251	0.354604	0.910183	0.00271276	0.00340658	0.00355742	0.012947	0.00748298	0.0106033	0.0149954	4.39664	0.00608955	0.00961934	0.0136038	82.6818	0.26632	0.063044	0.000199375	3.45117e-05	0.238668	0.262251	0.354604	0.910183	0.00271276	0.00340658	0.00355742	0.012947	0.00748298	0.0106033	0.0149954	4.39664	0.00608955	0.00961934	0.0136038	82.6818	0.26632
1026	dy5	1	Relaxed	25	1	1	7	7	1	9	3	0	0.225346	0.276862	0.357007	0.814284	0.00344206	0.00566881	0.00479779	0.0213038	0.00850215	0.0120796	0.0170832	6.91956	0.00705278	0.0104617	0.014795	241.958	0.26383	0.0623983	0.000273346	6.3889e-05	0.225346	0.276862	0.357007	0.814284	0.00344206	0.00566881	0.00479779	0.0213038	0.00850215	0.0120796	0.0170832	6.91956	0.00705278	0.0104617	0.014795	241.958	0.26383
1026	dy6	3	Happy	25	1	1	2	6	1	7	7	0	0.227107	0.288569	0.367238	0.787228	0.00292201	0.00474342	0.0041115	0.0166593	0.00777892	0.0126018	0.0178216	3.4876	0.00604903	0.0105812	0.0149641	38.8114	0.290743	0.0679139	0.000224918	4.66071e-05	0.227107	0.288569	0.367238	0.787228	0.00292201	0.00474342	0.0041115	0.0166593	0.00777892	0.0126018	0.0178216	3.4876	0.00604903	0.0105812	0.0149641	38.8114	0.290743
1026	dy7	2	Sad	25	1	7	1	1	4	1	5	0	0.218784	0.274837	0.351324	0.796488	0.00395778	0.00610853	0.00507893	0.0242855	0.00978765	0.014629	0.0206885	5.84357	0.00847935	0.0132169	0.0186915	135.994	0.260404	0.0620732	0.00058999	0.000135221	0.218784	0.274837	0.351324	0.796488	0.00395778	0.00610853	0.00507893	0.0242855	0.00978765	0.014629	0.0206885	5.84357	0.00847935	0.0132169	0.0186915	135.994	0.260404
1026	dy8	4	Fear	25	1	2	1	1	5	4	8	0	0.22415	0.255581	0.339966	0.877259	0.00255205	0.00402065	0.00324301	0.0180638	0.00752342	0.009935	0.0140502	5.77537	0.00612582	0.00826294	0.0116856	165.324	0.257891	0.0590528	0.000149263	2.63821e-05	0.22415	0.255581	0.339966	0.877259	0.00255205	0.00402065	0.00324301	0.0180638	0.00752342	0.009935	0.0140502	5.77537	0.00612582	0.00826294	0.0116856	165.324	0.257891
1027	dy4	0	Neutral	30	1	0	0	0	0	0	0	0	0.206533	0.27622	0.3449	0.747764	0.0013132	0.00233521	0.0020463	0.00781181	0.00535118	0.0072286	0.0102228	19.7425	0.00404281	0.00564963	0.00798978	923.29	0.288649	0.0671335	4.57544e-05	1.74597e-05	0.206533	0.27622	0.3449	0.747764	0.0013132	0.00233521	0.0020463	0.00781181	0.00535118	0.0072286	0.0102228	19.7425	0.00404281	0.00564963	0.00798978	923.29	0.288649
1027	dy5	2	Sad	30	1	6	2	2	6	2	7	0	0.204686	0.299135	0.362473	0.684366	0.00235111	0.00361149	0.00318113	0.0117782	0.00554639	0.0077034	0.0108942	5.07219	0.00424771	0.00598207	0.00845993	73.279	0.275021	0.0668075	9.27183e-05	3.29758e-05	0.204686	0.299135	0.362473	0.684366	0.00235111	0.00361149	0.00318113	0.0117782	0.00554639	0.0077034	0.0108942	5.07219	0.00424771	0.00598207	0.00845993	73.279	0.275021
1027	dy7	4	Fear	30	1	2	3	6	7	10	10	0	0.200135	0.259907	0.32804	0.770131	0.00151213	0.00323895	0.00289426	0.0102135	0.00558522	0.00820965	0.0116102	3.60915	0.00435227	0.00655651	0.0092723	40.877	0.283826	0.0648864	6.78536e-05	3.22429e-05	0.200135	0.259907	0.32804	0.770131	0.00151213	0.00323895	0.00289426	0.0102135	0.00558522	0.00820965	0.0116102	3.60915	0.00435227	0.00655651	0.0092723	40.877	0.283826
1027	dy8	3	Happy	30	1	1	7	7	1	10	10	0	0.19955	0.257987	0.326185	0.773697	0.00428996	0.00380992	0.00364683	0.0216262	0.0061845	0.00889118	0.012574	5.30477	0.00472643	0.00705655	0.00997946	86.7267	0.263362	0.0603922	0.000244137	3.24668e-05	0.19955	0.257987	0.326185	0.773697	0.00428996	0.00380992	0.00364683	0.0216262	0.0061845	0.00889118	0.012574	5.30477	0.00472643	0.00705655	0.00997946	86.7267	0.263362
1028	dy4	0	Neutral	24	2	0	0	0	0	0	0	0	0.235862	0.296794	0.379167	0.795746	0.00490399	0.0118621	0.010705	0.0306994	0.00877716	0.0133171	0.0188332	102.46	0.00671694	0.0106126	0.0150085	5911.88	0.235748	0.0513951	0.000266357	8.79272e-05	0.235862	0.296794	0.379167	0.795746	0.00490399	0.0118621	0.010705	0.0306994	0.00877716	0.0133171	0.0188332	102.46	0.00671694	0.0106126	0.0150085	5911.88	0.235748
1028	dy5	2	Sad	24	2	7	2	1	4	0	8	0	0.263546	0.275855	0.381629	0.957585	0.00401588	0.0139895	0.0111212	0.0459541	0.00744361	0.0104181	0.0147334	4.43546	0.00580628	0.00886048	0.0125306	74.7172	0.244237	0.0507926	0.000210611	7.64057e-05	0.263546	0.275855	0.381629	0.957585	0.00401588	0.0139895	0.0111212	0.0459541	0.00744361	0.0104181	0.0147334	4.43546	0.00580628	0.00886048	0.0125306	74.7172	0.244237
1028	dy6	4	Fear	24	2	1	1	1	6	2	8	0	0.249421	0.28294	0.37723	0.882467	0.00358647	0.010155	0.0088832	0.0285678	0.00758609	0.0102391	0.0144803	5.03522	0.00592939	0.00857389	0.0121253	83.6929	0.249032	0.0512873	0.000277091	4.85568e-05	0.249421	0.28294	0.37723	0.882467	0.00358647	0.010155	0.0088832	0.0285678	0.00758609	0.0102391	0.0144803	5.03522	0.00592939	0.00857389	0.0121253	83.6929	0.249032
1028	dy7	3	Happy	24	2	1	3	6	1	9	6	0	0.230203	0.307611	0.384262	0.74895	0.00475111	0.008966	0.00793431	0.0255416	0.00862211	0.0124097	0.01755	3.8392	0.0077633	0.0104348	0.014757	42.1351	0.246792	0.0543432	0.000199031	5.7688e-05	0.230203	0.307611	0.384262	0.74895	0.00475111	0.008966	0.00793431	0.0255416	0.00862211	0.0124097	0.01755	3.8392	0.0077633	0.0104348	0.014757	42.1351	0.246792
1028	dy8	1	Relaxed	24	2	1	7	7	1	10	8	0	0.25287	0.281444	0.378462	0.900303	0.00392819	0.0129991	0.0102411	0.0420513	0.00764999	0.0113493	0.0160504	4.23074	0.00599401	0.00961099	0.013592	88.2065	0.261092	0.0550829	0.000281606	8.28253e-05	0.25287	0.281444	0.378462	0.900303	0.00392819	0.0129991	0.0102411	0.0420513	0.00764999	0.0113493	0.0160504	4.23074	0.00599401	0.00961099	0.013592	88.2065	0.261092
[truncated: 195 more columns]
